# Supplementary material for: Ac2-26 attenuates hepatic ischemia-reperfusion injury in mice via regulating IL-22/IL-22R1/STAT3 signaling
Source: PeerJ. 2022 Sep 28;10:e14086. doi: 10.7717/peerj.14086 (PMC9526407; doi:10.7717/peerj.14086)
Supplement: Supplemental Information 2 [file peerj-10-14086-s002.zip]

Archive with 18 entries (14 files):
- Flow cytometry data/
- Flow cytometry data/Fig.4C/
- Flow cytometry data/Fig.4C/Ac2-26 .fcs
- Flow cytometry data/Fig.4C/H2O2+Ac2-26.fcs
- Flow cytometry data/Fig.4C/H2O2.fcs
- Flow cytometry data/Fig.4C/control Comp-FL4A and Comp-FL3A .fcs
- Flow cytometry data/Fig.5B/
- Flow cytometry data/Fig.5B/Ac2-26 .fcs
- Flow cytometry data/Fig.5B/H2O2 .fcs
- Flow cytometry data/Fig.5B/H2O2+Ac2-26 .fcs
- Flow cytometry data/Fig.5B/control FL1-A(FITC) .fcs
- Flow cytometry data/Fig.5B/rosup .fcs
- Flow cytometry data/Fig6D/
- Flow cytometry data/Fig6D/Ac2-26.fcs
- Flow cytometry data/Fig6D/H2O2+Ac2-26 .fcs
- Flow cytometry data/Fig6D/H2O2.fcs
- Flow cytometry data/Fig6D/negtive control.fcs
- Flow cytometry data/Fig6D/positive control .fcs
