# Supplementary material for: Ac2-26 attenuates hepatic ischemia-reperfusion injury in mice via regulating IL-22/IL-22R1/STAT3 signaling
Source: PeerJ. 2022 Sep 28;10:e14086. doi: 10.7717/peerj.14086 (PMC9526407; doi:10.7717/peerj.14086)
Supplement: Supplemental Information 4 [file peerj-10-14086-s004.zip]

Archive with 5 entries (4 files):
- Figure S1, S2, and S3 raw data/Figure S1, S2, and S3 raw data.xls
- Figure S1, S2, and S3 raw data/Figure S1.png
- Figure S1, S2, and S3 raw data/Figure S2.png
- Figure S1, S2, and S3 raw data/Figure S3.png
- Figure S1, S2, and S3 raw data/
