# Supplementary material for: Ac2-26 attenuates hepatic ischemia-reperfusion injury in mice via regulating IL-22/IL-22R1/STAT3 signaling
Source: PeerJ. 2022 Sep 28;10:e14086. doi: 10.7717/peerj.14086 (PMC9526407; doi:10.7717/peerj.14086)
Supplement: Supplemental Information 4 [file peerj-10-14086-s004.zip › Figure S1, S2, and S3 raw data/Figure S1, S2, and S3 raw data.xls]

## Sheet: Sheet1
		Fig.S1
		。			H2O2+Ac2-26+CLN
		control	H2O2	H2O2+Ac2-26	0.5 μM	1.0 μM	10 μM	20 μM
	Group1	1	0.536919	0.735639	0.524157	0.489847	0.81016	0.74483
	Group2	0.784767	0.483367	0.73475	0.4216	0.562867	0.5821	0.653633
	Group3	1.03137	0.68569	0.892417	0.837133	0.691933	0.644333	0.6868
	Group4	1.04827	0.571469	0.9537	0.557449	0.563587	0.821867	0.64739
		Fig.S2
				H2O2+Ac2-26							Ac2-26
		control	H2O2	0.1 μM	0.3 μM	0.5 μM	0.8 μM	1.0 μM	1.5 μM	2.0 μM	0.8 μM
	Group1	1	0.510605	0.821249	0.227341	0.257972	1.16641	0.610272	0.592649	0.268546	1.00077
	Group2	0.972619	0.216994	0.395267	0.526519	0.417254	0.527946	0.381336	0.403155	0.318563	0.704332
	Group3	0.956293	0.333076	0.700906	0.654414	0.965509	1.03625	0.911547	0.619335	0.586858	0.766551
		Fig. S3
				I/R+Ac2-26
		Sham	I/R	100 μg/kg	250 μg/kg	400 μg/kg
	Group1	35.1617	611.148	637.715	530.343	609.958
	Group2	16.4054	633.895	654.847	596.822	632.677
	Group3	18.6596	646.877	717.595	515.499	641.145
	Group4	18.6905	618.172	609.811	570.817	589.814
